# Supplementary material for: Macrolide Resistance and In Vitro Potentiation by Peptidomimetics in Porcine Clinical Escherichia coli
Source: mSphere. 2022 Sep 26;7(5):e00402-22. doi: 10.1128/msphere.00402-22 (PMC9599364; doi:10.1128/msphere.00402-22)
Supplement: DATA SET S1 [file msphere.00402-22-s0005.xlsx]

## Sheet: data
Supplementary Dataset. Antimicrobial resistance and macrolide susceptibility profiles of 62 sequenced Escherichia coli isolates from Danish pigs included in this study.
Isolate ID	Sequence type	Antimicrobial resitance gene profile	ERY MIC	AZI MIC	TIL MIC	TYL MIC	SPM MIC	rplD (T393C)	rplV (T106C and A147G)	Checkerboard assay
117841-3	42	aph(3'')-Ib, aph(3')-Ia, aph(6)-Id, blaTEM-1B, mdf(A), sul2, tet(A)	16	1	32	256	128	0	1
116221	88	aadA2, ant(3'')-Ia, aph(3'')-Ib, aph(3')-Ia, aph(6)-Id, blaTEM-30, cmlA1, dfrA8, mdf(A), sul2, sul3, tet(A)	16	2	64	>1024	128	0	0	X
115467-0	100	aph(3')-Ib, blaTEM-1A, mdf(A), aph(3')-Ib, blaTEM-1A, mdf(A)	16	2	32	256	128	0	0	X
115739-4	1	aadA7, aph(3')-Ia, blaTEM-1B, mdf(A), sul1, tet(B)	32	2	32	256	128	0	1
117173-4	58	aph(3'')-Ib, aph(3')-Ia, aph(6)-Id, blaTEM-1B, dfrA5, mdf(A), tet(A), tet(B)	32	4	64	1024	512	0	0
117334-1	88	ant(3'')-Ia, aph(3'')-Ib, aph(3')-Ia, aph(6)-Id, blaTEM-1B, dfrA1, dfrA5, floR, mdf(A), sul2, sul3, tet(A)	32	2	64	1024	256	0	1
117887-3	88	aph(3'')-Ib, aph(3')-Ia, aph(6)-Id, blaTEM-176, dfrA14, floR, mdf(A), qnrS1, sul2	32	4	64	512	512	0	1
115475-2	100	ant(3'')-Ia, aph(3'')-Ib, aph(3')-Ia, aph(6)-Id, blaTEM-1B, dfrA1, mdf(A), sul1, sul2, tet(A)	32	2	64	256	128	0	0
116000-1	100	ant(3'')-Ia, aph(3'')-Ib, aph(3')-Ib, aph(6)-Id, blaTEM-1A, dfrA1, mdf(A), sul1, sul2, tet(A)	32	2	32	256	128	0	0
115741-1	100	aph(3'')-Ib, aph(3')-Ib, aph(4)-Ia, aph(6)-Id, blaTEM-1A, mdf(A),	32	4	32	256	128	0	0
116059	100	aph(3')-Ia, mdf(A)	32	4	32	256	128	0	0
116312	100	aadA2, ant(3'')-Ia, aph(3')-Ia, cmlA1, floR, sul3	32	2	32	>1024	128	0	0
116084	100	ant(3'')-Ia, aph(3'')-Ib, aph(3')-Ia, aph(6)-Id, blaTEM-1B, dfrA1, mdf(A), sul1, sul2, tet(A)	32	2	64	256	128	0	0
117099-1	100	ant(3'')-Ia, aph(3'')-Ib, aph(3')-Ia, aph(6)-Id, blaTEM-1B, dfrA1, mdf(A), sul1, sul2	32	4	64	512	128	0	0
117054-2	100	aph(3'')-Ib, aph(3')-Ib, aph(4)-Ia, aph(6)-Id, blaTEM-1A, mdf(A)	32	2	32	256	128	0	0
115768-2	167	aph(3')-Ia, aph(6)-Id, blaTEM-1B, dfrA1, lnu(F), mdf(A), sul2, tet(B)	32	2	32	512	128	0	0
117543-1	542	aph(3'')-Ib, aph(3')-Ia, aph(6)-Id, blaTEM-1B, dfrA5, mdf(A), sul2	32	1	32	256	128	0	0
117270-4	772	aadA2, aph(4)-Ia, aph(6)-Id, blaTEM-1B, dfrA12, floR, mdf(A), qnrS1, sul1	32	2	32	256	128	0	0
116426-1	1629	aadA2, ant(3'')-Ia, aph(3'')-Ib, aph(3')-Ia, aph(6)-Id, blaTEM-1B, cmlA1, dfrA8, mdf(A), sul2, sul3, tet(B)	32	4	64	>1024	256	1	0
117134-3	2521	aph(3')-Ia, blaTEM-176, dfrA14, floR, mdf(A), qnrS1, tet(A)	32	4	64	512	256	0	0
117428-1	3524	aadA2, ant(3'')-Ia, aph(3'')-Ib, aph(3')-Ia, aph(4)-Ia, aph(6)-Id, cmlA1, dfrA10, mdf(A), sul3, tet(A)	32	2	32	>1024	128	1	0
116133-1	100	ant(3'')-Ia, aph(3'')-Ib, aph(3')-Ia, aph(6)-Id, blaTEM-1B, dfrA1, mdf(A), sul1, sul2, tet(A)	32	2	64	256	128	0	0
117529-8	100	aadA2, aph(3'')-Ib, aph(4)-Ia, aph(6)-Id, cmlA1, dfrA12, dfrA1, lnu(G), mdf(A), mph(B), sul1, sul3	32	4	64	1024	512	0	0
115974-2	10	aph(3'')-Ib, aph(3')-Ia, aph(6)-Id, blaTEM-1B, dfrA14, floR, mdf(A), tet(A)	64	2	32	256	128	0	0
116022-1	10	aac(3)-IId, aadA2, aph(3'')-Ib, aph(3')-Ia, aph(6)-Id, blaTEM-1B, dfrA12, mdf(A), sul1, sul2, tet(A)	64	4	128	1024	256	0	0
116458	10	ant(3'')-Ia, 9652aph(3')-Ia, 8339blaTEM-1B, dfrA1, mdf(A), mph(B), sul1, sul2, tet(B)	64	4	128	1024	1024	0	0
116763	42	aadA2, aph(3'')-Ib, aph(3')-Ia, aph(6)-Id, blaTEM-1B, dfrA12, dfrA1, mdf(A), mph(B), sul1, sul2, tet(A)	64	4	128	>1024	>1024	0	1
116330-2	58	aph(3'')-Ib, aph(3')-Ia, aph(6)-Id, blaTEM-1B, dfrA5, mdf(A), sul2, tet(A)	64	4	128	512	256	0	0
115549-3	100	aph(3'')-Ib, aph(3')-Ia, aph(6)-Id, mdf(A), sul2, tet(B)	64	4	32	256	256	0	0
116026-1	100	ant(3'')-Ia, aph(3')-Ia, aph(4)-Ia, blaTEM-1B, dfrA1, floR, mdf(A)	64	4	64	512	256	0	0
117751-4	100	ant(3'')-Ia, aph(3')-Ia, aph(4)-Ia, blaTEM-1B, dfrA1, mdf(A), tet(A)	64	4	64	512	256	0	0
115443-1	156	ant(3'')-Ia, aph(3'')-Ib, aph(3')-Ia, aph(6)-Id, blaTEM-1B, dfrA1, mdf(A), sul1, sul2	64	4	64	256	256	0	0
117459-2	227	ant(3'')-Ia, aph(3'')-Ib, aph(3')-Ia, aph(6)-Id, blaTEM-1A, dfrA1, mdf(A), sul2, tet(B)	64	8	128	1024	256	0	0
115615-3	3524	ant(3'')-Ia, aph(3')-Ia, dfrA1, mdf(A), sul2, tet(B)	64	4	64	512	128	1	0
116127-1	ST10333	ant(3'')-Ia, aph(3'')-Ib, aph(3')-Ia, aph(6)-Id, blaTEM-1B, sul1, tet(B)	64	4	64	1024	256	0	0
116090-3	ST10333	ant(3'')-Ia, aph(3'')-Ib, aph(3')-Ia, aph(6)-Id, blaTEM-1B, mdf(A), sul1, tet(B)	64	4	64	>1024	256	0	0
116795-2	ST2675	ant(3'')-Ia, aph(3'')-Ib, aph(3')-Ia, aph(4)-Ia, aph(6)-Id, blaTEM-1B, dfrA1, mdf(A), mph(B), sul1, sul2, tet(B)	64	2	64	>1024	>1024	0	0
116868-1	ST11407	aadA2, ant(3'')-Ia, aph(3')-Ia, blaTEM-1B, cmlA1, mdf(A), sul3, tet(A)	64	4	128	>1024	256	0	0
116957-2	ST10333	ant(3'')-Ia, aph(3'')-Ib, aph(3')-Ia, aph(6)-Id, blaTEM-1B, mdf(A), sul1, tet(B)	64	4	64	>1024	128	0	0
117247	ST2177	ant(3'')-Ia, aph(3'')-Ib, aph(3')-Ia, aph(4)-Ia, aph(6)-Id, blaTEM-1B, dfrA1, sul2, tet(A)	64	4	64	512	128	0	0
116179-2	100	aph(3'')-Ib, aph(3')-Ia, aph(6)-Id, blaTEM-1B, dfrA1, mdf(A), 9923sul1, sul2, tet(A)	128	8	256	>1024	>1024	0	0
116091-4	ST42	aadA11, ant(3'')-Ia, aph(3'')-Ib, aph(3')-Ia, aph(6)-Id, blaTEM-1B, dfrA1, mdf(A), sul1, tet(A), tet(G)	128	16	256	1024	1024	0	1
117854-3	772	ant(3'')-Ia, aph(3'')-Ib, aph(3')-Ia, aph(6)-Id, blaTEM-1B, dfrA1, mdf(A), mef(C), mph(G), qnrS1, sul1, tet(A)	256	64	512	1024	512	0	0
116295	100	aadA13, ant(3'')-Ia, aph(3')-Ia, aph(4)-Ia, aph(6)-Id, blaTEM-1B, dfrA1, erm(B), mdf(A), mph(A), sul1, sul2	512	512	1024	>1024	>1024	0	0
117351-6	101	9927ant(3'')-Ia, aph(3'')-Ib, aph(3')-Ia, aph(6)-Id, blaTEM-1B, dfrA1, mdf(A), mph(A), sul1	512	32	64	256	128	0	0	X
117006-1	10	aph(3'')-Ib, aph(3')-Ia, aph(6)-Id, blaTEM-1B, catB2, erm(B), mdf(A), mph(A), sul1, sul2	>1024	256	>1024	>1024	>1024	0	0
117013-1	10	aph(3'')-Ib, aph(3')-Ia, aph(6)-Id, blaTEM-1B, dfrA1, erm(B), floR, mdf(A), mph(A), sul1, tet(A)	>1024	>1024	>1024	>1024	>1024	0	0
117084	10	aadA2, ant(3'')-Ia, aph(3')-Ia, cmlA1, dfrA12, erm(B), mdf(A), mph(A), sul1, sul2, tet(A), tet(X)	>1024	512	>1024	>1024	>1024	0	0
116926-1	42	aph(3'')-Ib, aph(3')-Ia, aph(6)-Id, blaTEM-1B, dfrA1, erm(B), floR, mdf(A), mph(A), mph(B), sul1, sul3, tet(A)	>1024	32	512	>1024	>1024	0	1
117157-3	58	ant(3'')-Ia, aph(3'')-Ib, aph(3')-Ia, aph(6)-Id, blaTEM-40, dfrA5, erm(B), mph(A), sul1, sul2, tet(M), tet(X)	>1024	>1024	>1024	>1024	>1024	0	0
116120-2	88	ant(3'')-Ia, aph(3'')-Ib, aph(3')-Ia, aph(6)-Id, blaTEM-1B, dfrA5, erm(B), mdf(A), sul2, tet(A)	>1024	64	1024	>1024	>1024	0	1	X
117039-2	88	aadA2, aadA5, aph(3'')-Ib, aph(3')-Ia, aph(6)-Id, blaTEM-1B, dfrA12, dfrA17, erm(B), mdf(A), mph(A), sul1, sul2, tet(A)	>1024	128	>1024	>1024	>1024	0	1	X
116244-3	100	aph(3')-Ia, blaOXA-1, blaTEM-1B, dfrA1, erm(B), mdf(A), mph(A), sul1, tet(A), tet(X)	>1024	1024	>1024	>1024	>1024	0	0	X
115742-2	223	aadA2, aph(3'')-Ib, aph(3')-Ia, aph(4)-Ia, aph(6)-Id, blaTEM-1B, catA1, cmlA1, dfrA1, erm(B), floR, mdf(A), mph(A), sul1, sul3, tet(A), tet(B)	>1024	512	>1024	>1024	>1024	0	0
116237-2	542	aadA2, aph(3'')-Ib, aph(3')-Ia, aph(6)-Id, blaTEM-1B, dfrA12, erm(B), mdf(A), mph(A), sul2, tet(A)	>1024	512	>1024	>1024	>1024	0	0
115583-3	641	ant(3'')-Ia, aph(3'')-Ib, aph(3')-Ia, aph(6)-Id, blaTEM-1B, dfrA1, erm(B), 8573mph(A), mph(B), sul1, sul2, tet(A)	>1024	256	1024	>1024	>1024	0	0
117112-1	2952	aac(3)-IId, aph(3'')-Ib, aph(3')-Ia, aph(6)-Id, dfrA12, erm(B), mdf(A), mph(A), sul1, sul2, tet(B)	>1024	128	1024	>1024	1024	0	0
117321-1	2952	aadA2, ant(3'')-Ia, aph(3'')-Ib, aph(3')-Ia, aph(6)-Id, blaTEM-1B, dfrA12, dfrA8, floR, mdf(A), mph(A), sul1, sul2	>1024	512	256	>1024	128	0	0
116235-1	ST12193	aadA2, aph(3'')-Ib, aph(3')-Ia, aph(6)-Id, cmlA1, dfrA12, dfrA1, erm(42), floR, mdf(A), mph(B), sul1, sul3, tet(B)	>1024	64	1024	>1024	>1024	0	0
117178-1	ST3525	aph(3'')-Ib, aph(3')-Ia, aph(6)-Id, cmlA1, dfrA12, dfrA1, erm(B), mdf(A), mph(A), sul1, sul2, sul3, tet(A), tet(B)	>1024	256	>1024	>1024	>1024	0	0
117301-1	ST7651	aph(3'')-Ib, aph(3')-Ia, aph(6)-Id, blaTEM-1B, catA1, dfrA1, erm(B), mdf(A), mph(A), sul1, sul2, tet(B)	>1024	256	>1024	>1024	>1024	1	0
117806-1	ST760	aph(3')-Ia, blaTEM-1B, erm(B), mdf(A), mph(A), sul1, tet(A)	>1024	256	512	>1024	>1024	0	1
